# Supplementary material for: The ‘Sanctuary Gap’: Reviewing the Research on Captive Wildlife Sanctuary Tourism
Source: Animals (Basel). 2025 Feb 10;15(4):496. doi: 10.3390/ani15040496 (PMC11851909; doi:10.3390/ani15040496)
Supplement: Supplementary file 1 [file animals-15-00496-s001.zip]

Archive with 1 entries (1 files):
- animals-3342631-supplementary.pdf
